# Supplementary material for: Effects of Long Non-Coding RNAs Induced by the Gut Microbiome on Regulating the Development of Colorectal Cancer
Source: Cancers (Basel). 2022 Nov 25;14(23):5813. doi: 10.3390/cancers14235813 (PMC9735521; doi:10.3390/cancers14235813)
Supplement: Supplementary file 1 [file cancers-14-05813-s001.zip]

Archive with 1 entries (1 files):
- cancers-2027062-supplementary.pdf
